# Supplementary material for: Tuning the Activity of 1,5-Diamino-naphthalene Through an Asymmetric Mono-Amidation with Pyroglutamic Acid
Source: Molecules. 2025 Apr 17;30(8):1802. doi: 10.3390/molecules30081802 (PMC12029918; doi:10.3390/molecules30081802)
Supplement: Supplementary file 1 [file molecules-30-01802-s001.zip]

Archive with 1 entries (1 files):
- molecules-3481871-supplementary.pdf
